# Supplementary material for: Quadratic regression analysis for gene discovery and pattern recognition for non-cyclic short time-course microarray experiments
Source: BMC Bioinformatics. 2005 Apr 25;6:106. doi: 10.1186/1471-2105-6-106 (PMC1127068; doi:10.1186/1471-2105-6-106)
Supplement: Additional File 1 — Over-represented gene categories in each of the regression patterns and k-means clusters from EASE functional analysis. "Ease Analysis.xls" contains 2 worksheets: worksheet "regression" contains the over-represented gene categories in each of the 9 regression patterns obtained from EASE functional analysis; worksheet "k-means" contains the over-represented gene categories in each of the 9 k-means clusters obtained from EASE functional analysis. [file 1471-2105-6-106-S1.xls]

## Sheet: regression
Over-represented gene categories in each of the 9 regression patterns from EASE functional analysis
Regression Patterns	Gene Category	List Hits	List Total	Pop. Hits	Pop. Total	EASE Score
LD	Cell adhesion	10	64	52	699	0.0352661
LU	Immune regulation
	defense response	43	159	98	699	9.77316e-07
	response to biotic stimulus	44	159	104	699	2.37529e-06
	immune response	37	159	88	699	2.76717e-05
	response to external stimulus	50	159	142	699	0.000179097
	immune cell activation	5	159	6	699	0.025774
	cell activation	5	159	6	699	0.025774
	lymphocyte activation	5	159	6	699	0.025774
	B-cell activation	4	159	4	699	0.0379147
	Other biological functions	18	159	43	699	0.00751661
QC	------------------------------------------		37		699
QV	Transcriptional regulation
	transcription\, DNA-dependent	4	6	88	699	0.015986
	transcription	4	6	95	699	0.0198328
	Metabolic regulation
	nucleobase\, nucleoside\, nucleotide and nucleic acid metabolism	5	6	151	699	0.00876604
	metabolism	6	6	384	699	0.0494473
QLCD	Coenzyme and prosthetic group metabolism	7	139	12	699	0.0173384
QLCU	Signaling
	cyclic-nucleotide-mediated signaling	3	12	4	699	0.00132954
	second-messenger-mediated signaling	3	12	5	699	0.00219683
	G-protein signaling\, coupled to cyclic nucleotide second messenger	2	12	3	699	0.0465368
	cAMP-mediated signaling	2	12	3	699	0.0465368
	Protein metabolism	7	12	173	699	0.0316232
QLVD	-----------------------------------------		2		699
QLVU	Immune regulation
	response to pest/pathogen/parasite	21	98	61	699	5.79986e-05
	response to wounding	14	98	40	699	0.00153843
	inflammatory response	12	98	32	699	0.0021945
	innate immune response	12	98	32	699	0.0021945
	defense response	24	98	98	699	0.00387643
	response to biotic stimulus	25	98	104	699	0.00398482
	immune response	22	98	88	699	0.00481619
	response to stress	23	98	98	699	0.00866591
	response to chemical substance	7	98	18	699	0.0279966
	humoral defense mechanism (sensu Vertebrata)	6	98	14	699	0.0332023
	response to external stimulus	28	98	142	699	0.0352553
	Cell surface receptor linked signal transduction	18	98	80	699	0.0364401
	Cell-matrix adhesion	4	98	6	699	0.0378474
FLAT	Cell proliferation
	cell growth and/or maintenance	86	187	259	699	0.00304231
	development	53	187	147	699	0.0052956
	cell cycle	27	187	66	699	0.0119156
	cell proliferation	36	187	97	699	0.0174494
	morphogenesis	37	187	102	699	0.0231987
	regulation of cell cycle	17	187	40	699	0.0403713
	Transcriptional regulation
	transcription	36	187	95	699	0.0121165
	regulation of transcription	34	187	89	699	0.0134077
	regulation of transcription\, DNA-dependent	32	187	85	699	0.0215412
	transcription\, DNA-dependent	32	187	88	699	0.0360668
	regulation of transcription from Pol II promoter	9	187	16	699	0.0369781
	Metabolic regulation
	metabolism	119	187	384	699	0.00405489
	regulation of metabolism	6	187	8	699	0.0346158
	nucleobase\, nucleoside\, nucleotide and nucleic acid metabolism	50	187	151	699	0.0432327
	Biosynthesis
	ribosome biogenesis and assembly	6	187	7	699	0.0165214
	ribosome biogenesis	6	187	7	699	0.0165214
	protein biosynthesis	17	187	40	699	0.0403713
	Other biological functions
	physiological process	175	187	606	699	0.000558764
	obsolete biological process	20	187	49	699	0.0367831
In the “Gene Category” column, the gene categories are further summarized to broader categories (in bold);
“Pop. Total” stands for the number of total input genes (770) that are contained in EASE database, the remaining 71 genes do not have a biological function identified by EASE;
“Pop. Hits” stands for the number of genes in “Pop. Total” that are classified into each gene category;
“List Total” stands for the number of genes in “Pop. Total” that are classified into each regression pattern;
“List Hits” stands for the number of genes in “List Total” that are classified into each gene category.

## Sheet: k-means
Over-represented gene categories in each of the k-means clusters from EASE functional analysis
Kmeans Clusters	Gene Category	List Hits	List Total	Pop. Hits	Pop. Total	EASE Score
K1	Metabolic regulation
	coenzyme and prosthetic group metabolism	7	151	12	699	0.0259812
	ATP metabolism	4	151	4	699	0.0327444
	ribonucleoside triphosphate metabolism	5	151	7	699	0.0415888
	purine nucleoside triphosphate metabolism	5	151	7	699	0.0415888
	nucleoside triphosphate metabolism	5	151	7	699	0.0415888
	purine ribonucleoside triphosphate metabolism	5	151	7	699	0.0415888
	Transport
	monovalent inorganic cation transport	8	151	15	699	0.0248423
	cation transport	11	151	27	699	0.0439286
	Coenzyme and prosthetic group biosynthesis	6	151	8	699	0.013657
K2	Immune Regulation
	immune response	23	121	88	699	0.0301971
	defense response	25	121	98	699	0.0301979
	response to biotic stimulus	26	121	104	699	0.0337612
K3	Transcriptional regulation
	regulation of transcription	19	90	89	699	0.0219183
	regulation of transcription\, DNA-dependent	18	90	85	699	0.0288987
	transcription\, DNA-dependent	18	90	88	699	0.0397406
	transcription	19	90	95	699	0.0412366
	Nucleobase\, nucleoside\, nucleotide and nucleic acid metabolism	28	90	151	699	0.0251555
	Other biological functions	63	90	422	699	0.0344207
K4	Humoral mmune regulation	5	37	24	699	0.0300781
K5	Immune Regulation
	immune response	18	80	88	699	0.0125407
	response to biotic stimulus	20	80	104	699	0.0151108
	defense response	19	80	98	699	0.0172415
	Cell death
	apoptosis	9	80	34	699	0.0291163
	programmed cell death	9	80	35	699	0.0343291
	Ion Homeostasis
	ion homeostasis	5	80	13	699	0.0488303
	cell ion homeostasis	5	80	13	699	0.0488303
	Embryogenesis and morphogenesis	4	80	6	699	0.0216231
	Other biological functions	12	80	43	699	0.00538879
K6	Immune Regulation
	innate immune response	14	87	32	699	3.02556e-05
	inflammatory response	14	87	32	699	3.02556e-05
	response to pest/pathogen/parasite	20	87	61	699	3.32186e-05
	response to wounding	15	87	40	699	0.000104401
	defense response	24	87	98	699	0.000622104
	response to biotic stimulus	24	87	104	699	0.00156714
	immune response	21	87	88	699	0.00240753
	response to stress	22	87	98	699	0.00406536
	response to chemical substance	7	87	18	699	0.0159098
	acute-phase response	4	87	6	699	0.027308
	chemotaxis	6	87	16	699	0.0364635
	taxis	6	87	16	699	0.0364635
	response to external stimulus	25	87	142	699	0.0454607
	Regulation
	regulation of biological process	11	87	39	699	0.014482
	regulation of cellular process	11	87	39	699	0.014482
	regulation of cell proliferation	9	87	30	699	0.0225396
	Cell surface receptor linked signal transduction	17	87	80	699	0.0250005
K7	Transcription regulation
	regulation of transcription	10	35	89	699	0.0204162
	transcription	10	35	95	699	0.0304781
	regulation of transcription from Pol II promoter	4	35	16	699	0.0381445
	regulation of transcription\, DNA-dependent	9	35	85	699	0.0433094
	Metabolic regulation	26	35	384	699	0.0182433
	DNA damage response\, signal transduction	3	35	5	699	0.0209546
	Other biological functions	34	35	606	699	0.0447276
K8	-----------------------------------------------------------------		60		699
K9	Biosynthesis
	ribosome biogenesis	5	103	7	699	0.0105487
	ribosome biogenesis and assembly	5	103	7	699	0.0105487
	macromolecule biosynthesis	16	103	57	699	0.0112366
	protein biosynthesis	12	103	40	699	0.0213861
	biosynthesis	17	103	71	699	0.0390482
	Metabolic regulation	69	103	384	699	0.00638627
In the “Gene Category” column, the gene categories are further summarized to broader categories (in bold);
“Pop. Total” stands for the number of total input genes (770) that are contained in EASE database, the remaining 71 genes do not have a biological function identified by EASE;
“Pop. Hits” stands for the number of genes in “Pop. Total” that are classified into each gene category;
“List Total” stands for the number of genes in “Pop. Total” that are classified into each k-means cluster;
“List Hits” stands for the number of genes in “List Total” that are classified into each gene category.
